# Supplementary material for: Characterization of Adherent-Invasive Escherichia coli (AIEC) Outer Membrane Proteins Provides Potential Molecular Markers to Screen Putative AIEC Strains
Source: Int J Mol Sci. 2022 Aug 12;23(16):9005. doi: 10.3390/ijms23169005 (PMC9409007; doi:10.3390/ijms23169005)
Supplement: Supplementary file 1 [file ijms-23-09005-s001.zip]

Archive with 2 entries (2 files):
- Supplementary tables 1 and 2.xlsx
- Supplementary Tables S3-S7.pdf
