# Supplementary material for: Characterization of Adherent-Invasive Escherichia coli (AIEC) Outer Membrane Proteins Provides Potential Molecular Markers to Screen Putative AIEC Strains
Source: Int J Mol Sci. 2022 Aug 12;23(16):9005. doi: 10.3390/ijms23169005 (PMC9409007; doi:10.3390/ijms23169005)
Supplement: Supplementary file 1 [file ijms-23-09005-s001.zip › Supplementary tables 1 and 2.xlsx]

## Sheet: Table S1
Table S1. Characteristics, origin, and antimicrobial profile of the 16 E. coli strains isolated from patients with Crohn's disease included in this study *
Strain	Phylogroup	Patient	Country	Surgery	Clinical status	Adhesion to Caco-2 cells	Invasion to Caco-2 cells	Survival inside Raw264.7 cells	Gentamicin	Ciprofloxacin	Ceftriaxone	Cloramphenicol	Cephotaxime	Ampicillin	Cefepime	Co-trimoxazole	Nalidixic Acid	Amikacin
1I06	D	1C	Spain	Ileocolic resection	Clinical activity	-	-	-	S	R	S	S	S	R	S	S	R	S
2C05	D	2C	Spain	Ileal resection	Remission	+	+	-	S	S	S	S	S	R	S	I	R	S
4C01	B2	4C	Spain	Ileocolic resection	Remission	+	+	+	S	S	S	S	S	R	S	S	S	S
4I01	B2	4C	Spain	Ileocolic resection	Remission	+	+	+	R	R	S	S	S	R	S	S	R	S
5C08	B1	5C	Spain	Ileocolic	Clinical activity	+	+	-	S	S	S	S	S	S	S	S	S	S
5I01	B2	5C	Spain	Ileocolic	Clinical activity	+	+	+	S	S	S	S	S	S	S	S	S	S
6I01	B2	6C	Spain	Ileocolic resection	Remission	+	+	-	S	S	S	S	S	R	S	S	S	S
6I09	D	6C	Spain	Ileocolic resection	Remission	+	+	+	S	S	S	S	S	R	S	S	S	S
6I10	D	6C	Spain	Ileocolic resection	Remission	+	+	-	S	S	S	S	S	R	S	S	S	S
7C02	D	7C	Spain	NS	Remission	-	+	-	R	S	S	S	S	R	S	S	S	S
7C08	D	7C	Spain	NS	Remission	+	+	-	S	S	S	S	S	S	S	S	S	S
9C01	B2	9C	Spain	Ileocolic	Clinical activity	+	+	+	S	S	S	S	S	S	S	S	S	S
10C01	D	10C	Spain	Ileocolic	Clinical activity	+	+	-	S	S	S	S	S	R	S	S	S	S
10I01	D	10C	Spain	Ileocolic	Clinical activity	+	+	+	S	S	S	S	S	S	S	S	S	S
18I08	B2	18C	Spain	Ileocolic	Clinical activity	+	+	+	S	S	S	S	S	S	S	S	S	S
24C01	B2	24C	Spain	Ileocolic resection	Remission	+	-	-	S	R	S	S	S	R	S	S	R	S
*Strains considered putative AIEC are highlighted in gray, according to the criteria used in this study.
S=Susceptible
R= Resistant
I= Intermediate

## Sheet: Table S2
Table S2. Accession numbers of E. coli genomic sequences used in this study
				Blast score ratio (BSR) values
ID Strain	Accesion Number	Origin / Pathotype	Phylogroup	chuA	eefC	fitA	irpC	lgc	nmpC	ompT
576-1	NZ_AJWS00000000.1	AIEC	D	1	0.31	0.12	1	0.08	0.62	0.65
CD1a	JANCZK000000000	AIEC	D	1	0.31	0.12	0.09	0.1	1	0.99
8D	JANCZR000000000	Non-AIEC	D	1	0.31	0.12	1	0.1	1	0.99
10I01	JANDAM000000000	AIEC	D	1	0.31	0.12	1	0.1	1	0.99
CD2	JANCZJ000000000	AIEC	D	1	0.31	0.12	0.09	0.1	1	0.99
7C08	JANCZS000000000	Non-AIEC	D	1	1	0.99	1	1	1	0.99
VO53_1_1	JANCYY000000000	DEC	G	1	1	1	0.07	0.1	0.95	1
CD6R	JANCZH000000000	AIEC	G	0.99	1	1	0.06	0.59	0.95	0.99
6I01	JANCZV000000000	Non-AIEC	F	1	1	1	1	0.1	1	1
6C03	JANCZW000000000	ND	F	1	1	1	1	0.1	1	1
6I01	JANCZV000000000	Non-AIEC	F	1	1	1	1	0.1	1	1
4C01	JANDAA000000000	AIEC	B2	1	1	1	1	0.1	0.63	1
4I01	JANCZZ000000000	AIEC	B2	1	1	1	1	0.1	0.63	1
CD6b	JANCZI000000000	AIEC	B2	1	1	1	1	1	0.64	0.99
9C01	JANCZQ000000000	AIEC	B2	1	1	1	1	1	0.63	1
24C01	JANDAC000000000	Non-AIEC	B2	1	1	1	1	1	0.95	1
UM146 *	NC_017632.1 – NC_017630.1	AIEC	B2	1	1	1	1	1	1	0.98
HM605	AJWU00000000.1	AIEC	B2	1	1	1	1	0.1	0.63	0.99
18I08	JANDAH000000000	AIEC	B2	1	1	1	1	0.1	1	1
6I10	JANCZU000000000	Non-AIEC	B2	1	1	1	1	1	1	0.99
16C02	JANDAK000000000	Non-AIEC	B2	1	1	1	1	0.1	1	1
LF82 *	NC_011993.1 – CU638872.1	AIEC	B2	1	1	1	1	0.1	1	1
NRG857	CP001855.1	AIEC	B2	1	1	1	1	0.1	1	1
STECO157	JANCZC000000000	DEC	E	1	0.99	0.99	0.09	1	0.71	0.99
22C02	JANDAE000000000	ND	A	0.1	0.31	0.71	0.09	0.1	0.91	1
27_9	JANJYO000000000	DEC	A	0.09	0.31	0.12	1	0.1	0.63	0.99
HS	NC_009800.1	Commensal	A	0.1	0.31	0.11	0.09	0.1	0.63	0
ETEC1871	JANCZA000000000	DEC	A	0.1	0.31	0.12	0.09	0.1	0.91	0.06
CD9	JANCZF000000000	Non-AIEC	A	0.4	0.32	0.12	0.08	0.14	1	0
1930	JANDAG000000000	EXPEC	A	0.08	0.31	0.12	0.09	0.08	1	0.79
14C05	JANDAL000000000	Non-AIEC	A	0.1	0.31	0.12	0.09	0.1	0.63	0.91
HB101	JANCYZ000000000	Commensal	A	0.1	0.31	0.12	0.09	0.14	0.63	0.99
CD8	JANCZG000000000	Non-AIEC	A	0.4	0.31	0.12	1	0.1	0.63	0
DM	JANCZB000000000	Commensal	A	0.1	0.31	0.12	1	0.1	1	0.99
CD14a	JANCZL000000000	AIEC	A	0.1	0.31	0.12	0.09	0.22	0.95	0.06
CD12	JANCZN000000000	Non-AIEC	A	0.1	0.31	0.12	0.09	0.22	0.95	0.06
541-15	NZ_AJWQ00000000.1	AIEC	B1	0.1	0.32	0.12	1	0.1	0.63	0
CM15_2	QESP00000000	DEC	B1	0.4	0.31	0.12	0.99	0.1	0.9	1
CD13	JANCZM000000000	Non-AIEC	C	0.4	0.31	0.11	1	0.1	0.95	0.99
22C05	JANDAD000000000	Non-AIEC	C	0.09	0.31	0.11	0.09	0.1	0.91	0
11274	JANCZE000000000	DEC	B1	0.1	0.31	0.12	1	0.1	0.94	1
115_4	QERL00000000	DEC	B1	0.4	0.31	0.12	0.07	0.1	0.95	0.99
AM174_2	JANCZP000000000	DEC	B1	0.4	0.31	0.12	0.07	0.1	0.95	0.99
541-1	NZ_AJWR00000000.1	AIEC	B1	0.1	0.32	0.12	0.09	0.1	0.63	0
183_1_1	JANDAJ000000000	DEC	B1	0.1	0.31	0.12	0.09	0.1	0.85	0
4A	JANDAB000000000	Non-AIEC	D	0.31	0.31	0.32	0.23	0.1	0.63	0.13
B45	JANCZO000000000	DEC	B1	0.19	0.31	0.51	0.25	0.08	0.91	1
VTB_288	QESB00000000	DEC	B1	0.4	0.31	0.12	0.09	0.08	0.91	1
1I06	JANDAF000000000	Non-AIEC	B1	0.1	0.31	0.12	0.09	0.22	0.63	0.06
348_3	QESI00000000	DEC	B1	0.1	0.31	0.12	0.08	0.1	0.91	1
175_1	QERN00000000	DEC	B1	0.4	0.31	0.12	0.09	0.1	0.73	0
72_1	JANCZT000000000	DEC	B1	0.4	0.31	0.12	0.09	0.1	0.91	1
365_1	QESQ00000000	DEC	B1	0.4	0.31	0.12	0.09	0.14	0.91	0.99
5C08	JANCZX000000000	Non-AIEC	B1	0.1	0.31	0.12	1	0.1	0.91	1
5I01	JANCZY000000000	AIEC	B1	0.1	0.31	0.12	1	0.1	0.91	1
11282	JANCYX000000000	DEC	B1	0.4	0.31	0.12	0.09	0.1	0.95	0.99
IH3959507C	QERX00000000	DEC	B1	0.4	0.31	0.12	0.09	0.1	0.95	0.99
E043	QERT00000000	DEC	B1	0.4	0.31	0.12	0.09	0.1	0.95	1
E042	QERU00000000	DEC	B1	0.4	0.31	0.12	0.09	0.1	0.95	1
E045	QERY00000000	DEC	B1	0.4	0.31	0.12	0.09	0.1	0.95	1
58_3	QERK00000000	DEC	B1	0.4	0.31	0.12	0.09	0.08	0.95	1
47_1_1	QESF00000000	DEC	B1	0.4	0.31	0.12	0.09	0.1	0.91	1
5_1_1	QESD00000000	DEC	B1	0.4	0.31	0.12	0.09	0.1	0.91	1
V07_4_4	QESH00000000	DEC	B1	0.4	0.31	0.12	0.09	0.1	0.91	1
180_3_4r	QERJ00000000	DEC	B1	0.4	0.31	0.12	0.09	0.1	0.95	0.99
208_3	QERP00000000	DEC	B1	0.4	0.31	0.12	0.09	0.1	0.95	1
HT1_6	QESL00000000	DEC	B1	0.4	0.31	0.12	0.09	0.1	0.91	1
116_1	QESM00000000	DEC	B1	0.1	0.3	0.12	0.09	0.1	0.91	1
AM162_1	QESJ00000000	DEC	B1	0.4	0.31	0.12	0.09	0.1	0.73	0.99
11266	QERY00000000	DEC	B1	0.09	0.31	0.12	0.07	0.1	0.63	1
SE11 *	NC_011415.1 – NC_011419.1 – NC_011413.1 – NC_011416.1 – NC_011407.1 – NC_011408.1 – NC_011411.1	Commensal	B1	0.1	0.31	0.12	0.09	0.1	0.91	1
AP32_1	QERR00000000	DEC	B1	0.4	0.31	0.12	0.09	0.1	0.94	1
1884	JANDAI000000000	EXPEC	B1	0.1	0.31	0.12	0.09	0.1	0.63	0.79
HW1_3	QESK00000000	DEC	B1	0.1	0.31	0.12	0.09	0.1	0.95	1
211_1	QESC00000000	DEC	B1	0.1	0.31	0.12	0.09	0.1	0.95	1
AP31_1	QERO00000000	DEC	B1	0.4	0.31	0.12	0.09	0.1	0.91	0.99
6_6	QERQ00000000	DEC	B1	0.1	0.31	0.12	0.09	0.1	0.91	1
218_8	QERM00000000	DEC	B1	0.4	0.31	0.12	0.09	0.1	0.95	1
IAI1	NC_011741.1	Commensal	B1	0.1	0.31	0.12	0.09	0.1	0.91	0
30M	QESO00000000	DEC	B1	0.1	0.31	0.12	0.09	0.1	0.63	0
45_2_4	QESN00000000	DEC	B1	0.1	0.31	0.12	0.09	0.1	0.63	0
* Plasmid sequence codes are included. For each case, plasmid sequences were concatenated with the chromosome sequence before phylogenetic analyses and gene screening.
